# Supplementary material for: Scalable eQTL mapping using single-nucleus RNA-sequencing of recombined gametes from a small number of individuals
Source: PLoS Biol. 2025 Apr 25;23(4):e3003085. doi: 10.1371/journal.pbio.3003085 (PMC12119024; doi:10.1371/journal.pbio.3003085)
Supplement: S1 Table — (XLSX) [file pbio.3003085.s001.xlsx]

## Sheet: sequencing_statistics
Supplemental File 1: Sequencing statistics for snRNA-seq datasets
dataset_name	dataset_type	parent1_genotypes	parent2_genotypes	ena_sample_id	number_input_reads	reads_uniquely_mapped_to_consensus	percent_reads_mapped_to_consensus	reads_uniquely_mapped_to_diploid_genome	percent_reads_mapped_to_diploid_genome	sequencing_saturation_star	initial_barcode_whitelist_length	filtered_barcode_whitelist_length	median_gene_umis_per_barcode	median_genes_detected_per_barcode	median_haplotype_informative_reads_per_barcode
col0xmany	full	col0	db1,kar1,ms0,rubezhnoe1,tsu0	ERS22580292	804952317	627622423	77.9701	NA	NA	98.35	1847	1394	1578.5	472	481
col0xmany.db1	demultiplexed	col0	db1	NA	178493266	NA	NA	153257204	85.8616	NA	610	454	1901	508.5	487
col0xmany.kar1	demultiplexed	col0	kar1	NA	46269239	NA	NA	38791522	83.8387	NA	228	159	1276	410	424
col0xmany.ms0	demultiplexed	col0	ms0	NA	87737341	NA	NA	73857781	84.1806	NA	326	256	1396.5	414.5	471.5
col0xmany.rubezhnoe1	demultiplexed	col0	rubezhnoe1	NA	149977539	NA	NA	128210351	85.4864	NA	504	392	1723	515.5	549.5
col0xmany.tsu0	demultiplexed	col0	tsu0	NA	36523895	NA	NA	31047610	85.0063	NA	179	133	1278	400	356
col0xdb1	full	col0	db1	ERS22580291	298875285	NA	NA	245804835	82.2433	88.85	20598	7460	1655	501	329
